# Supplementary material for: Seasonal Evaluation of Freshness Profile of Commercially Important Fish Species
Source: Foods. 2021 Jul 6;10(7):1567. doi: 10.3390/foods10071567 (PMC8307230; doi:10.3390/foods10071567)
Supplement: Supplementary file 1 [file foods-10-01567-s001.zip]

Archive with 1 entries (1 files):
- foods-1239998-supplementary.pdf
